# Supplementary material for: Permeability selection of biologically relevant membranes matches the stereochemistry of life on Earth
Source: PLoS Biol. 2025 May 20;23(5):e3003155. doi: 10.1371/journal.pbio.3003155 (PMC12091744; doi:10.1371/journal.pbio.3003155)
Supplement: S1 Data — Data for permeability assays across the archaeal-like phospholipid mimic. (XLSX) [file pbio.3003155.s007.xlsx]

## Sheet: D-ribose
	Fluorescence (a.u.)
Time (min)	vesicle 1	vesicle 2	vesicle 3	vesicle 4	vesicle 5	vesicle 6	vesicle 7	vesicle 8	vesicle 9	vesicle 10
0	0	0	0	0	0	0	0	0	0	0
0.5	2.837	3.284	2.791	2.527	5.033	3.866	2.292	3.009	5.631	3.126
1	5.863	7.219	6.067	6.06	8.994	7.396	8.663	5.431	8.511	5.691
1.5	7.458	9.517	8.2	7.842	12.03	9.65	11.671	7.919	10.261	7.221
2	9.222	12.509	11.156	10.946	14.786	11.739	12.526	10.756	13.166	8.917
2.5	11.299	13.994	13.721	13.511	17.351	13.85	16.334	13.532	15.094	11.521
3	13.83	15.862	15.125	15.07	20.071	16.297	17.78	16.127	16.748	13.561

## Sheet: L-ribose
	Fluorescence (a.u.)
Time (min)	vesicle 1	vesicle 2	vesicle 3	vesicle 4	vesicle 5	vesicle 6	vesicle 7	vesicle 8	vesicle 9	vesicle 10
0	0	0	0	0	0	0	0	0	0	0
0.5	1.398	1.694	2.122	2.408	3.86	0.597	2.138	2.928	3.44	1.952
1	3.827	4.585	5.659	5.781	5.142	1.956	4.802	5.947	7.027	2.348
1.5	4.47	7.08	6.585	3.983	5.534	-0.253	6.584	9.873	10.052	0.819
2	5.27	2.588	6.964	8.602	-0.7	5.434	7.565	11.773	10.716	7.714
2.5	6.472	4.606	10.518	8.928	-3.833	2.524	8.322	16.309	9.12	10.154
3	7.846	6.973	12.877	5.199	-2.729	4.877	10.202	17.715	11.589	3.19

## Sheet: D-deoxyribose
	Fluorescence (a.u.)
Time (min)	vesicle 1	vesicle 2	vesicle 3	vesicle 4	vesicle 5	vesicle 6	vesicle 7	vesicle 8	vesicle 9	vesicle 10	vesicle 11	vesicle 12
0	0	0	0	0	0	0	0	0	0	0	0	0
0.5	0.384	0.739	1.845	4.777	0.5	2.58	2.56	2.565	2.208	2.222	2.76	3.306
1	4.365	1.061	4.746	9.519	2.135	4.067	6.553	0.21	4.591	8.189	3.823	5.605
1.5	8.712	8.625	10.784	11.334	7.273	7.504	9.128	5.327	6.154	16.014	4.365	9.153
2	11.502	12.548	14.419	17.461	8.168	10.234	10.564	8.957	7.7	30.526	8.895	12.128
2.5	13.945	15.509	17.038	20.337	10.936	12.07	11.953	10.859	10.834	33.091	11.46	14.693
3	15.897	15.997	18.381	22.245	13.3	14.741	14.074	12.096	11.517	40.219	11.379	19.185

## Sheet: L-deoxyribose
	Fluorescence (a.u.)
Time (min)	vesicle 1	vesicle 2	vesicle 3	vesicle 4	vesicle 5	vesicle 6	vesicle 7	vesicle 8	vesicle 9	vesicle 10	vesicle 11	vesicle 12
0	0	0	0	0	0	0	0	0	0	0	0	0
0.5	2.396	-0.194	2.671	1.769	4.483	4.268	4.239	2.111	3.287	-2.437	6.891	3.889
1	3.163	2.071	2.849	4.209	6.543	4.363	6.659	5.856	-24.198	3.914	-10.762	9.074
1.5	3.48	4.252	4.648	6.249	7.355	12.276	7.834	7.322	-46.133	-1.657	-3.754	4.405
2	4.503	5.34	5.14	3.234	4.419	9.851	9.477	8.924	-43.492	-1.531	-1.202	4.98
2.5	6.064	3.753	6.341	-9.654	5.616	5.998	11.548	9.822	-40.759	1.266	-0.56	5.893
3	8.919	1.14	8.027	-16.607	4.56	6.847	14.677	12.452	-38.711	1.207	2.838	7.824

## Sheet: D-xylose
	Fluorescence (a.u.)
Time (min)	vesicle 1	vesicle 2	vesicle 3	vesicle 4	vesicle 5	vesicle 6	vesicle 7	vesicle 8	vesicle 9	vesicle 10	vesicle 11	vesicle 12	vesicle 13	vesicle 14	vesicle 15	vesicle 16	vesicle 17	vesicle 18	vesicle 19	vesicle 20	vesicle 21	vesicle 22	vesicle 23	vesicle 24	vesicle 25	vesicle 26	vesicle 27	vesicle 28
0	0	0	0	0	0	0	0	0	0	0	0	0	0	0	0	0	0	0	0	0	0	0	0	0	0	0	0	0
0.5	3.651	3.848	5.168	0.909	3.672	2.777	3.66	4.555	1.123	1.042	3.34	0.993	2.315	2.98	1.825	3.321	2.264	1.653	2.032	2.394	2.429	2.216	3.838	3.077	1.889	1.028	2.904	2.183
1	5.35	5.045	8.707	5.468	6.392	4.765	5.208	7.111	1.77	0.871	1.041	6.509	2.708	4.917	0.408	5.429	5.178	4.369	5.201	4.452	4.259	3.469	6.281	5.519	6.001	1.239	4.722	2.928
1.5	6.397	6.749	11.082	3.641	4.86	6.804	9.049	7.87	2.892	2.501	6.956	10.802	0.117	6.309	2.303	7.429	7.159	6.64	7.699	6.535	10.189	5.776	11.927	9.077	10.089	8.694	7.365	11.696
2	12.164	11.139	15.583	7.761	4.985	10.282	12.164	10.722	4.992	5.52	11.391	13.346	3.575	8.395	5.273	9.706	9.826	8.714	10.571	10.034	15.368	7.433	12.474	11.458	7.954	11.131	10.23	8.036
2.5	10.642	13.903	18.283	11.512	6.403	14.446	15.204	12.495	8.116	7.585	13.758	15.117	4.816	9.922	6.94	11.531	12.876	10.903	13.014	10.613	17.219	8.97	15.616	14.248	9.877	13.094	11.528	16.379
3	18.312	14.245	20.384	12.432	11.302	17.134	19.48	14.269	9.879	9.358	13.124	16.591	6.413	10.255	10.499	11.937	14.917	12.919	16.711	13.039	19.572	13.432	17.028	16.525	11.284	13.886	12.998	14.41

## Sheet: L-xylose
	Fluorescence (a.u.)
Time (min)	vesicle 1	vesicle 2	vesicle 3	vesicle 4	vesicle 5	vesicle 6	vesicle 7	vesicle 8	vesicle 9	vesicle 10	vesicle 11	vesicle 12	vesicle 13	vesicle 14	vesicle 15	vesicle 16	vesicle 17	vesicle 18	vesicle 19	vesicle 20	vesicle 21	vesicle 22	vesicle 23	vesicle 24	vesicle 25	vesicle 26	vesicle 27	vesicle 28
0	0	0	0	0	0	0	0	0	0	0	0	0	0	0	0	0	0	0	0	0	0	0	0	0	0	0	0	0
0.5	2.868	3.854	0.806	1.945	1.21	3.364	1.72	1.715	4.288	2.134	3.037	3.013	0.463	1.803	3.133	2.8	2.009	6.405	2.337	2.977	3.474	2.196	2.154	0.39	1.966	3.014	3.022	3.199
1	4.792	6.001	6.804	4.866	6.956	6.347	3.251	5.011	4.993	3.958	4.294	5.617	6.865	2.827	4.844	5.152	4.096	6.911	3.955	5.172	5.714	5.958	5.563	4.065	5.994	4.619	6.393	8.252
1.5	8.112	8.508	9.369	7.431	10.357	9.388	3.549	8.262	6.648	5.04	7.615	7.355	10.189	9.035	8.497	8.209	6.435	9.235	6.01	7.371	10.016	2.254	8.572	9.346	7.483	7.319	9.094	13.618
2	7.703	10.687	9.707	9.603	16.194	13.762	4.553	8.811	8.685	6.121	12.7	5.669	9.284	14.607	12.865	9.781	8.869	11.605	8.51	10.083	12.851	3.121	11.327	9.747	11.777	8.877	11.755	12.383
2.5	12.539	14.145	10.632	12.585	18.446	16.313	5.841	11.257	11.91	10.415	15.923	7.542	7.234	14.059	14.028	11.641	11.347	13.848	11.099	14.739	15.49	4.825	13.272	12.943	15.318	11.662	14.637	13.366
3	14.604	16.884	16.032	14.654	20.601	17.616	9.072	11.93	14.694	11.871	18.609	6.589	10.233	16.069	13.979	14.448	13.495	17.129	14.344	14.569	18.219	5.159	15.182	13.877	17.63	14.398	16.114	15.493

## Sheet: D-arabinose
	Fluorescence (a.u.)
Time (min)	vesicle 1	vesicle 2	vesicle 3	vesicle 4	vesicle 5	vesicle 6	vesicle 7	vesicle 8	vesicle 9	vesicle 10
0	0	0	0	0	0	0	0	0	0	0
0.5	2.346	-0.719	1.425	2.218	0.502	5.512	2.62	1.056	-0.091	2.54
1	5.167	-0.803	-0.56	0.82	2.496	11.007	7.038	3.626	2.291	6.484
1.5	6.89	0.531	0.509	2.169	4.462	13.903	10.158	5.411	7.452	6.072
2	9.336	1.495	1.234	3.355	5.045	14.75	13.429	4.304	12.705	5.974
2.5	11.944	1.969	1.717	5.788	7.708	14.911	16.183	6.656	14.173	8.655
3	14.56	2.817	3.765	8.422	9.764	16.835	17.949	9.43	16.116	12.578

## Sheet: L-arabinose
	Fluorescence (a.u.)
Time (min)	vesicle 1	vesicle 2	vesicle 3	vesicle 4	vesicle 5	vesicle 6	vesicle 7	vesicle 8	vesicle 9	vesicle 10
0	0	0	0	0	0	0	0	0	0	0
0.5	2.802	2.96	2.089	2.653	2.035	1.126	0.739	1.845	0.172	-1.697
1	5.807	4.485	4.165	3.969	4.7	3.152	3.207	3.696	4.276	0.817
1.5	8.166	7.499	4.395	5.445	7.589	5.934	6.326	5.141	4.586	1.726
2	11.563	10.722	5.737	8.899	9.326	7.547	8.767	7.821	3.909	1.996
2.5	13.602	12.811	6.975	11.078	12.066	9.894	10.651	9.803	7.009	16.092
3	16.05	16.029	8.739	12.256	15.562	12.91	12.741	11.976	9.116	25.991

## Sheet: D-fructose
	Fluorescence (a.u.)
Time (min)	vesicle 1	vesicle 2	vesicle 3	vesicle 4	vesicle 5	vesicle 6	vesicle 7	vesicle 8	vesicle 9	vesicle 10	vesicle 11	vesicle 12	vesicle 13	vesicle 14	vesicle 15	vesicle 16	vesicle 17	vesicle 18	vesicle 19	vesicle 20	vesicle 21	vesicle 22	vesicle 23	vesicle 24	vesicle 25	vesicle 26	vesicle 27	vesicle 28	vesicle 29	vesicle 30	vesicle 31	vesicle 32
0	0	0	0	0	0	0	0	0	0	0	0	0	0	0	0	0	0	0	0	0	0	0	0	0	0	0	0	0	0	0	0	0
0.5	3.256	2.534	3.349	1.459	1.028	-0.951	0.334	3.648	1.772	-0.461	4.558	2.068	1.799	1.487	2.071	3.295	4.894	1.118	-1.63	3.144	1.365	-2.529	-0.256	1.774	6.118	4.123	4.583	1.533	1.283	1.879	3.167	3.195
1	7.046	7.766	7.344	3.517	4.175	4.075	8.125	3.256	7.283	8.166	6.5	4.996	2.874	8.11	8.818	5.013	9.901	3.527	-0.207	6.167	2.926	1.043	1.696	3.304	9.294	8.944	6.984	3.477	4.096	7.053	6.575	5.844
1.5	9.12	14.615	7.765	7.239	6.023	11.904	10.879	3.919	10.588	12.402	8.968	7.981	5.086	12.121	11.995	11.316	12.504	6.549	6.369	8.64	4.428	11.848	1.425	5.506	11.09	11.811	9.578	6.447	8.091	12.159	9.731	8.356
2	11.635	16.846	9.384	10.589	10.131	11.441	12.031	9.257	14.187	14.644	18.943	9.42	7.71	14.814	14.882	16.109	15.357	9.62	9.779	11.16	7.021	12.007	10.834	6.181	14.225	13.649	12.574	10.552	14.105	12.304	12.122	11.144
2.5	15.523	19.616	11.076	12.716	11.733	16.163	15.783	13.02	16.729	17.804	11.352	12.311	10.754	17.774	16.815	16.271	18.206	12.945	12.764	13.493	11.366	14.354	14.487	11.982	15.705	14.436	13.504	11.495	18.582	18.518	14.482	14.086
3	18.589	21.493	14.263	14.35	14.534	17.966	18.185	16.516	19.183	19.639	12.28	14.884	14.169	20.566	19.764	21.568	20.571	15.7	14.653	16.266	13.252	17.042	16.057	15.506	17.721	17.045	17.324	12.89	20.272	22.824	17.222	15.203

## Sheet: L-fructose
	Fluorescence (a.u.)
Time (min)	vesicle 1	vesicle 2	vesicle 3	vesicle 4	vesicle 5	vesicle 6	vesicle 7	vesicle 8	vesicle 9	vesicle 10	vesicle 11	vesicle 12	vesicle 13	vesicle 14	vesicle 15	vesicle 16	vesicle 17	vesicle 18	vesicle 19	vesicle 20	vesicle 21	vesicle 22	vesicle 23	vesicle 24	vesicle 25	vesicle 26	vesicle 27	vesicle 28	vesicle 29	vesicle 30	vesicle 31	vesicle 32
0	0	0	0	0	0	0	0	0	0	0	0	0	0	0	0	0	0	0	0	0	0	0	0	0	0	0	0	0	0	0	0	0
0.5	2.164	3.988	0.597	1.805	0.527	2.019	3.124	6.422	2.818	3.111	1.758	3.043	2.303	4.017	3.996	2.569	3.401	3.364	3.45	2.263	0.714	2.416	2.658	2.511	3.124	5.004	5.085	3.586	9.414	0.656	2.327	1.002
1	4.159	7.746	3.49	4.106	2.348	4.215	0.351	11.907	3.572	4.845	3.668	5.501	3.478	1.311	2.288	8.143	6.304	5.157	5.943	5.37	6.619	3.043	2.921	4.487	6.146	6.719	4.699	6.473	11.18	-2.479	4.32	4.014
1.5	6.751	9.172	5.565	7.313	8.644	10.87	-0.215	15.779	4.747	7.277	6.623	7.661	5.807	-0.322	9.51	13.2	8.374	6.808	7.951	7.743	3.719	7.511	7.386	9.095	7.247	10.306	-0.706	8.403	2.529	1.117	7.309	4.939
2	7.193	11.296	10.796	8.542	4.933	11.697	0.927	18.453	5.087	9.838	8.146	11.482	8.17	1.712	12.774	15.752	10.221	7.556	5.703	8.985	5.815	6.071	9.39	12.695	9.749	11.686	-0.491	9.747	1.05	8.825	9.516	7.604
2.5	10.521	15.182	14.491	11.968	14.646	22.842	2.972	19.666	7.354	12.46	9.174	15.343	9.822	2.491	12.08	17.055	12.447	9.182	5.934	11.898	9.349	3.399	10.423	13.759	12.697	12.925	0.392	12.957	3.241	9.709	11.422	9.339
3	15.13	18.791	17.237	14.975	16.8	26.271	6.87	20.923	10.017	14.701	12.423	17.539	12.527	7.203	16.561	21.909	14.773	10.837	7.875	14.159	12.355	4.487	12.605	16.191	15.153	15.356	2.579	14.9	3.327	11.593	13.907	11.393

[truncated: 27 more sheets: D-glucose, L-glucose, D-alanine, L-alanine, D-valine, L-valine, D-leucine, L-leucine, D-isoleucine, L-isoleucine, D-serine, L-serine, D-threonine, L-threonine, D-glutamine, L-glutamine, D-cysteine, L-cysteine, D-asparagine, L-asparagine …]
