# Supplementary material for: Permeability selection of biologically relevant membranes matches the stereochemistry of life on Earth
Source: PLoS Biol. 2025 May 20;23(5):e3003155. doi: 10.1371/journal.pbio.3003155 (PMC12091744; doi:10.1371/journal.pbio.3003155)
Supplement: S2 Data — Data for permeability assays across the hybrid phospholipid mimic. (XLSX) [file pbio.3003155.s008.xlsx]

## Sheet: D-ribose
	Fluorescence (a.u.)
Time (min)	vesicle 1	vesicle 2	vesicle 3	vesicle 4	vesicle 5	vesicle 6	vesicle 7	vesicle 8	vesicle 9	vesicle 10	vesicle 11	vesicle 12	vesicle 13	vesicle 14	vesicle 15	vesicle 16
0	0	0	0	0	0	0	0	0	0	0	0	0	0	0	0	0
0.5	1.71	1.384	1.754	1.666	3.213	2.563	1.08	0.128	0.135	3.026	0.33	-16.572	-0.41	-8.511	15.122	-2.137
1	9.787	6.906	1.906	4.673	15.825	10	8.149	-1.244	15.658	4.995	2.222	-20.246	4.782	6.835	38.183	12.537
1.5	12.637	33.792	6.043	4.546	22.735	16.408	15.031	18.547	11.046	5.964	0.899	-16.652	6.553	7.612	60.819	-13.346
2	13.097	48.865	5.857	8.736	27.544	21.707	17.206	25.086	37.686	6.755	3.318	-5.785	-6.509	7.108	67.673	-11.623
2.5	14.627	63.556	14.992	10.259	38.816	45.458	59.164	57.622	18.458	9.932	25.625	4.884	3.229	6.944	69.238	-6.97
3	17.773	75.068	19.081	12.296	44.011	52.504	106.277	54.281	19.265	9.98	44.597	3.458	-1.465	6.065	59.641	12.666

## Sheet: L-ribose
	Fluorescence (a.u.)
Time (min)	vesicle 1	vesicle 2	vesicle 3	vesicle 4	vesicle 5	vesicle 6	vesicle 7	vesicle 8	vesicle 9	vesicle 10	vesicle 11	vesicle 12	vesicle 13	vesicle 14	vesicle 15	vesicle 16
0	0	0	0	0	0	0	0	0	0	0	0	0	0	0	0	0
0.5	3.035	-2.408	6.172	2.706	1.175	-1.252	-4.331	1.718	1.117	0.732	-3.141	2.177	1.642	2.137	1.1	3.035
1	2.209	5.558	9.504	6.199	1.91	-0.691	-2.605	4.243	2.636	2.787	-1.531	8.413	5.71	4.541	3.648	5.025
1.5	3.494	6.871	11.969	10.247	3.02	0.287	1.756	6.221	4.169	1.034	3.606	15.794	6.951	8.642	8.233	7.553
2	5.364	9.862	13.454	13.783	5.082	0.838	2.257	5.748	4.449	1.454	2.936	21.236	7.617	11.488	12.659	9.375
2.5	6.59	13.72	15.124	17.394	6.927	1.414	5.015	5.484	2.717	3.194	6.255	23.114	8.788	13.799	14.013	11.244
3	8.026	13.334	16.349	19.395	8.626	2.949	4.401	5.612	4.115	3.476	5.61	24.332	10.093	14.631	14.216	13.038

## Sheet: D-deoxyribose
	Fluorescence (a.u.)
Time (min)	vesicle 1	vesicle 2	vesicle 3	vesicle 4	vesicle 5	vesicle 6	vesicle 7	vesicle 8	vesicle 9	vesicle 10	vesicle 11	vesicle 12	vesicle 13	vesicle 14
0	0	0	0	0	0	0	0	0	0	0	0	0	0	0
0.5	-0.766	-0.064	-0.933	1.601	1.529	3.663	-0.209	1.997	4.173	6.633	3.901	4.503	2.648	1.107
1	10.614	7.502	2.851	8.115	1.76	6.836	3.214	10.076	10.324	12.633	14.001	10.535	13.321	15.528
1.5	14.076	10.068	4.771	10.262	5.208	10.557	15.875	14.156	12.73	13.906	24.153	11.787	15.191	32.254
2	14.839	14.001	8.886	12.387	8.784	15.7	20.137	21.126	16.588	13.613	27.019	14.939	15.794	32.907
2.5	16.38	19.3	16.24	20.338	11.695	21.531	31.116	27.113	21.231	16.972	32.402	18.205	17.767	39.12
3	22.244	27.645	28.336	29.275	13.362	25.929	50.585	36.014	25.999	19.25	40.78	20.529	20.731	48.655

## Sheet: L-deoxyribose
	Fluorescence (a.u.)
Time (min)	vesicle 1	vesicle 2	vesicle 3	vesicle 4	vesicle 5	vesicle 6	vesicle 7	vesicle 8	vesicle 9	vesicle 10	vesicle 11	vesicle 12	vesicle 13	vesicle 14
0	0	0	0	0	0	0	0	0	0	0	0	0	0	0
0.5	0.713	0.405	0.169	0.286	0.613	1.216	-0.535	0.007	0.36	-0.029	0.892	-0.011	0.53	0.383
1	0.883	0.521	0.337	0.64	0.393	1.096	-0.012	1.103	0.317	0.617	0.72	4.924	-0.1	3.446
1.5	0.883	0.929	1.109	0.344	0.079	2.2	5.112	1.68	0.071	3.076	-2.661	10.508	-0.865	-0.214
2	1.102	1.156	1.315	0.592	0.002	2.266	5.773	2.103	-0.668	4.832	-2.449	11.468	-2.622	2.173
2.5	1.04	1.801	1.227	1.188	-0.107	1.723	6.052	5.114	0.837	5.588	-2.096	11.208	-2.542	1.69
3	1.771	1.903	1.258	0.815	0.206	2.147	6.593	4.816	1.077	6.939	-2.101	11.436	-1.982	1.846

## Sheet: D-xylose
	Fluorescence (a.u.)
Time (min)	vesicle 1	vesicle 2	vesicle 3	vesicle 4	vesicle 5	vesicle 6	vesicle 7	vesicle 8	vesicle 9	vesicle 10	vesicle 11	vesicle 12	vesicle 13	vesicle 14	vesicle 15	vesicle 16	vesicle 17
0	0	0	0	0	0	0	0	0	0	0	0	0	0	0	0	0	0
0.5	-1.109	-0.111	3.952	-2.435	1.812	5.519	-1.4	1.332	3.693	2.053	-0.285	1.322	0.981	0.878	-1.725	5.551	-0.896
1	1.14	3.014	3.419	1.325	1.991	3.955	0.167	1.861	6.469	3.525	5.46	3.292	4.398	6.999	-0.55	5.264	-1.564
1.5	3.167	2.764	3.64	1.933	1.894	5.733	2.414	2.318	8.703	4.804	8.992	6.337	7.163	9.896	0.965	7.973	0.664
2	5.563	6.583	6.922	4.991	4.958	7.492	4.723	9.315	8.308	7.325	11.444	7.447	8.487	11.32	2.537	7.186	2.531
2.5	6.557	7.052	13.09	3.359	6.189	8.562	4.416	15.22	11.515	9.111	12.911	8.72	9.893	12.615	4.885	17.936	4.47
3	8.88	8.765	9.338	5.883	7.429	13.525	7.107	14.789	13.168	10.842	13.146	11.286	10.501	12.963	6.802	18.691	6.304

## Sheet: L-xylose
	Fluorescence (a.u.)
Time (min)	vesicle 1	vesicle 2	vesicle 3	vesicle 4	vesicle 5	vesicle 6	vesicle 7	vesicle 8	vesicle 9	vesicle 10	vesicle 11	vesicle 12	vesicle 13	vesicle 14	vesicle 15	vesicle 16	vesicle 17
0	0	0	0	0	0	0	0	0	0	0	0	0	0	0	0	0	0
0.5	0.563	2.977	1.946	5.694	2.928	-0.812	2.333	2.9	1.134	2.592	-0.42	1.792	3.871	1.601	-0.211	1.779	2.445
1	1.488	3.703	4.714	5.187	3.285	3.093	2.756	3.761	2.658	7.191	2.79	3.885	6.001	3.967	3.47	8.41	4.669
1.5	4.414	5.739	5.828	5.808	5.7	6.674	5.256	6.017	4.514	2.739	4.619	5.218	8.817	4.984	4.366	9.008	5.659
2	4.804	8.238	7.523	10.465	8.263	8.727	8.503	8.049	6.442	4.071	6.04	7.718	10.453	4.341	6.792	7.019	4.592
2.5	10.699	9.805	10.258	8.748	10.149	9.332	9.1	10.48	8.791	5.496	8.165	9.492	12.742	1.513	7.815	7.58	8.823
3	10.233	14.706	13.052	7.996	10.194	13.678	11.107	12.574	10.087	7.986	9.35	10.829	14.323	3.56	8.537	9.409	11.881

## Sheet: D-arabinose
	Fluorescence (a.u.)
Time (min)	vesicle 1	vesicle 2	vesicle 3	vesicle 4	vesicle 5	vesicle 6	vesicle 7	vesicle 8	vesicle 9	vesicle 10
0	0	0	0	0	0	0	0	0	0	0
0.5	1.995	0.698	0.731	1.055	0.814	1.068	1.622	1.574	1.644	0.921
1	3.069	1.136	3.806	1.999	2.196	1.481	3.012	3.382	1.923	4.388
1.5	5.209	2.546	5.961	2.679	3.593	2.905	4.007	4.747	0.986	8.778
2	6.657	3.455	7.843	5.243	5.146	4.402	6.624	6.648	2.464	10.618
2.5	8.251	5.056	8.574	6.714	6.933	5.773	7.937	8.724	11.082	13.511
3	10.189	6.965	10.586	8.729	7.886	7.414	9.832	10.412	15.278	16.748

## Sheet: L-arabinose
	Fluorescence (a.u.)
Time (min)	vesicle 1	vesicle 2	vesicle 3	vesicle 4	vesicle 5	vesicle 6	vesicle 7	vesicle 8	vesicle 9	vesicle 10
0	0	0	0	0	0	0	0	0	0	0
0.5	1.872	1.949	2.826	1.239	1.752	1.852	2.112	0.678	2.467	1.792
1	3.748	2.857	3.877	3.16	3.249	3.641	3.264	2.459	3.886	3.124
1.5	5.093	4.705	4.833	5.202	5.315	5.502	4.521	3.707	5.914	6.442
2	7.154	5.306	3.933	7.248	6.743	7.428	4.583	6.074	7.122	8.465
2.5	8.745	3.364	3.377	9.078	8.447	9.29	3.587	8.426	8.043	9.932
3	9.546	4.045	5.071	10.385	10.125	11.309	6.15	9.371	10.423	11.884

## Sheet: D-fructose
	Fluorescence (a.u.)
Time (min)	vesicle 1	vesicle 2	vesicle 3	vesicle 4	vesicle 5	vesicle 6	vesicle 7	vesicle 8	vesicle 9	vesicle 10	vesicle 11	vesicle 12	vesicle 13	vesicle 14	vesicle 15	vesicle 16	vesicle 17	vesicle 18	vesicle 19	vesicle 20	vesicle 21	vesicle 22	vesicle 23
0	0	0	0	0	0	0	0	0	0	0	0	0	0	0	0	0	0	0	0	0	0	0	0
0.5	2.109	1.342	2.027	2.567	1.367	-0.035	1.921	2.829	1.472	2.066	3.501	1.996	3.065	2.002	1.092	5.018	1.311	2.864	3.42	2.712	1.813	1.305	1.96
1	5.302	5.399	3.73	3.701	2.568	2.484	3.265	6.864	3.59	4.177	3.44	3.684	5.476	3.943	2.301	7.092	3.324	3.516	7.429	1.88	4.05	3.109	3.458
1.5	8.849	8.582	6.867	7.013	4.943	3.737	3.486	8.412	4.709	6.47	4.272	4.327	7.613	6.91	4.632	9.84	5.85	6.627	9.274	1.059	5.625	5.297	3.883
2	9.205	7.136	10.362	8.498	6.883	4.023	6.254	13.572	6.757	8.817	4.676	5.503	9.199	10.56	6.99	12.953	6.563	8.88	10.586	4.846	7.627	8.896	8.645
2.5	10.626	6.2	12.532	13.575	8.601	6.284	5.722	16.298	8.725	9.91	6.556	7.75	11.521	11.488	7.395	14.383	9.28	10.964	12.419	7.99	10.635	10.376	9.789
3	11.936	10.371	14.172	14.557	9.419	9.154	8.315	17.854	10.974	11.796	9.351	10.041	14.053	13.333	10.137	16.79	11.127	11.774	13.919	11.452	12.775	14.421	9.755

## Sheet: L-fructose
	Fluorescence (a.u.)
Time (min)	vesicle 1	vesicle 2	vesicle 3	vesicle 4	vesicle 5	vesicle 6	vesicle 7	vesicle 8	vesicle 9	vesicle 10	vesicle 11	vesicle 12	vesicle 13	vesicle 14	vesicle 15	vesicle 16	vesicle 17	vesicle 18	vesicle 19	vesicle 20	vesicle 21	vesicle 22	vesicle 23
0	0	0	0	0	0	0	0	0	0	0	0	0	0	0	0	0	0	0	0	0	0	0	0
0.5	1.825	0.503	2.102	2.331	0.752	2.314	2.702	0.823	1.998	2.032	2.16	1.922	1.747	1.866	2.14	2.772	1.294	3.694	1.677	1.831	1.699	0.783	5.553
1	3.661	3.534	4.578	3.702	2.338	4.748	2.94	1.583	3.854	4.092	1.456	3.487	3.594	3.699	4.228	2.306	4.502	2.519	3.532	3.817	3.976	4.523	9.517
1.5	7.318	3.293	6.611	5.211	5.904	7.969	2.265	3.89	5.089	4.621	2.379	3.492	6.737	5.491	6.187	2.813	6.104	2.482	5.433	5.479	5.57	2.16	7.461
2	8.981	8.174	8.623	7.281	6.261	10.074	6.12	10.955	7.735	4.857	4.916	7.529	8.621	7.317	8.276	4.78	8.541	5.868	6.91	6.705	6.673	7.373	7.978
2.5	11.01	9.404	10.827	8.406	9.055	12.269	10.33	11.783	11.733	8.399	7.442	10.687	9.744	9.486	9.999	7.813	9.746	10.636	6.795	6.841	9.554	9.852	9.046
3	11.916	10.465	12.967	10.558	11.067	14.835	9.432	13.481	13.621	8.135	9.707	11.495	10.648	11.585	10.89	11.824	10.631	14.774	7.27	10.115	10.829	12.406	11.509

[truncated: 27 more sheets: D-glucose, L-glucose, D-alanine, L-alanine, D-valine, L-valine, D-leucine, L-leucine, D-isoleucine, L-isoleucine, D-serine, L-serine, D-threonine, L-threonine, D-glutamine, L-glutamine, D-cysteine, L-cysteine, D-asparagine, L-asparagine …]
