# Supplementary material for: Permeability selection of biologically relevant membranes matches the stereochemistry of life on Earth
Source: PLoS Biol. 2025 May 20;23(5):e3003155. doi: 10.1371/journal.pbio.3003155 (PMC12091744; doi:10.1371/journal.pbio.3003155)
Supplement: S3 Data — Data for permeability assays across the bacterial-like phospholipid mimic. (XLSX) [file pbio.3003155.s009.xlsx]

## Sheet: D-ribose
	Fluorescence (a.u.)
Time (min)	vesicle 1	vesicle 2	vesicle 3	vesicle 4	vesicle 5	vesicle 6	vesicle 7	vesicle 8	vesicle 9	vesicle 10	vesicle 11	vesicle 12	vesicle 13	vesicle 14	vesicle 15	vesicle 16
0	0	0	0	0	0	0	0	0	0	0	0	0	0	0	0	0
0.5	14.817	-5.251	-5.605	-7.633	0.851	-1.117	1.406	3.727	3.479	3.633	6.24	5.9	-5.646	4.139	3.298	0.73
1	17.661	-8.384	-1.666	-2.951	-2.164	5.075	1.617	4.524	5.23	2.401	9.489	2.682	-7.086	4.336	5.989	3.215
1.5	13.005	-15.432	-0.639	-5.682	-4.561	3.274	1.87	7.629	8.314	1.701	8.248	0.876	-5.761	3.83	5.712	3.658
2	11.311	-19.695	2.39	-6.885	-3.407	11.449	3.924	12.273	14.631	8.552	24.296	1.683	-6.314	5.349	6.647	3.813
2.5	8.984	-25.466	2.412	-8.962	-2.372	4.146	5.35	13.867	18.837	11.899	19.296	2.651	-5.694	5.313	8.567	4.487
3	7.457	-28.182	1.169	-7.876	-2.964	11.192	6.304	16.27	20.1	13.884	58.421	3.453	-3.669	4.623	10.546	6.871

## Sheet: L-ribose
	Fluorescence (a.u.)
Time (min)	vesicle 1	vesicle 2	vesicle 3	vesicle 4	vesicle 5	vesicle 6	vesicle 7	vesicle 8	vesicle 9	vesicle 10	vesicle 11	vesicle 12	vesicle 13	vesicle 14	vesicle 15	vesicle 16
0	0	0	0	0	0	0	0	0	0	0	0	0	0	0	0	0
0.5	-0.99	4.608	-0.031	-0.352	2.371	2.287	-0.27	0.816	6.328	2.488	-1.654	1.075	2.426	1.702	3.141	0.022
1	-2.39	6.324	1.582	0.971	3.553	3.078	-1.685	1.735	12.412	7.786	-6.921	1.505	4.197	3.799	4.553	0.371
1.5	-2.347	6.332	1.657	1.224	3.794	4.139	-1.858	2.427	17.787	12.318	-5.712	-3.232	4.443	4.593	6.507	0.384
2	-3.22	5.495	1.473	1.042	4.094	5.708	-1.87	4.164	18.228	13.635	-2.98	-2.766	5.055	7.03	8.7	-0.04
2.5	-2.427	4.605	1.134	1.897	5.34	5.999	-1.763	5.142	19.765	14.941	2.64	-3.228	6.228	8.479	9.987	1.431
3	-1.107	5.056	4.422	3.763	6.493	7.36	-1.528	6.339	20.9	15.506	7.357	-1.907	8.218	9.24	10.762	1.226

## Sheet: D-deoxyribose
	Fluorescence (a.u.)
Time (min)	vesicle 1	vesicle 2	vesicle 3	vesicle 4	vesicle 5	vesicle 6	vesicle 7	vesicle 8	vesicle 9	vesicle 10	vesicle 11	vesicle 12	vesicle 13	vesicle 14	vesicle 15	vesicle 16	vesicle 17	vesicle 18	vesicle 19	vesicle 20	vesicle 21	vesicle 22	vesicle 23	vesicle 24	vesicle 25	vesicle 26
0	0	0	0	0	0	0	0	0	0	0	0	0	0	0	0	0	0	0	0	0	0	0	0	0	0	0
0.5	1.081	2.502	-0.3	0.073	2.085	1.496	1.884	1.473	0.959	3.875	2.104	3.014	2.033	2.366	4.796	0.252	2.804	3.128	4.331	2.567	4.922	3.13	2.467	-0.206	3.818	1.1
1	0.663	6.875	1.505	1.012	4.163	3.967	2.323	2.867	2.959	6.268	0.595	2.972	4.07	3.715	4.687	2.025	7.425	4.369	4.164	1.237	6.131	5.807	11.581	1.68	3.47	0.712
1.5	5.34	10.209	17.984	7.08	7.121	5.27	3.358	5.621	3.551	8.979	1.027	1.124	12.163	3.977	5.026	2.803	6.87	2.692	3.27	-1.143	8.981	6.913	12.653	3.495	7.61	5.027
2	6.095	11.374	17.902	5.941	7.98	6.832	5.609	6.137	4.812	10.986	0.409	-1.629	15.609	4.926	4.193	4.959	8.631	3.436	4.583	-1.604	10.084	8.968	12.305	1.85	6.497	2.576
2.5	7.686	12.086	17.668	8.651	8.912	7.683	7.12	8.816	9.4	15.342	5.235	1.151	19.229	6.227	7.99	6.815	9.929	7.01	5.89	-1.387	12.877	11.452	10.964	5.659	6.47	2.795
3	6.411	12.54	19.392	9.019	7.084	9.425	8.455	7.466	10.304	17.108	4.506	8.158	19.923	7.734	6.957	6.343	7.928	3.162	4.655	-1.35	13.716	13.381	13.688	8.915	8.205	4.274

## Sheet: L-deoxyribose
	Fluorescence (a.u.)
Time (min)	vesicle 1	vesicle 2	vesicle 3	vesicle 4	vesicle 5	vesicle 6	vesicle 7	vesicle 8	vesicle 9	vesicle 10	vesicle 11	vesicle 12	vesicle 13	vesicle 14	vesicle 15	vesicle 16	vesicle 17	vesicle 18	vesicle 19	vesicle 20	vesicle 21	vesicle 22	vesicle 23	vesicle 24	vesicle 25	vesicle 26
0	0	0	0	0	0	0	0	0	0	0	0	0	0	0	0	0	0	0	0	0	0	0	0	0	0	0
0.5	0.923	2.679	2.39	1.953	2.104	-0.474	0.353	0.914	4.189	-0.041	2.668	3.305	4.385	0.861	0.115	-0.766	3.472	0.686	1.509	0.778	1.644	2.286	3.158	-0.572	4.164	1.897
1	0.706	2.496	3.125	6.777	7.614	-0.237	0.184	5.409	3.579	5.415	5.844	4.804	5.514	3.225	2.469	-1.739	4.363	2.21	3.124	3.524	12.724	5.955	2.797	-1.432	6.144	3.379
1.5	3.278	5.55	9.082	12.154	17.657	2.18	3.001	9.005	6.599	6.709	8.091	5.091	8.013	4.676	5.292	6.783	6.597	4.82	2.429	3.68	17.924	8.633	4.348	0.317	6.917	5.044
2	6.836	8.438	7.516	16.162	19.57	3.69	4.226	9.985	8.298	7.566	8.723	6.378	9.955	6.045	5.998	7.113	7.675	4.426	5.651	5.6	16.316	11.944	6.23	1.703	8.529	5.592
2.5	8.233	10.93	5.095	15.74	18.31	6.099	4.12	10.556	11.24	10.498	15.078	6.779	13.143	7.205	7.837	8.092	7.27	7.448	7.728	8.182	19.57	12.205	7.331	2.88	8.834	5.501
3	9.78	10.539	10.328	17.302	21.454	8.718	6.115	9.699	12.369	10.897	20.374	8.644	15.666	9.855	8.669	9.833	7.485	10.453	10.408	10.115	16.565	15.915	8.103	4.409	9.484	6.44

## Sheet: D-arabinose
	Fluorescence (a.u.)
Time (min)	vesicle 1	vesicle 2	vesicle 3	vesicle 4	vesicle 5	vesicle 6	vesicle 7	vesicle 8	vesicle 9	vesicle 10	vesicle 11	vesicle 12
0	0	0	0	0	0	0	0	0	0	0	0	0
0.5	2.215	1.745	3.158	3.288	3.702	1.288	0.693	9.422	0.875	-0.348	-1.42	2.763
1	5.145	3.08	6.101	5.646	9.275	3.064	1.242	8.693	1.316	-0.747	-0.764	3.131
1.5	8.271	5.283	9.079	9.162	11.041	5.97	3.314	10.566	2.52	-0.541	3.713	3.628
2	9.6	5.752	10.333	10.47	13.416	6.634	3.054	10.719	3.884	-0.157	4.77	4.384
2.5	10.13	6.367	11.909	10.866	14.431	7.67	3.794	10.762	4.453	0.675	5.496	6.131
3	11.256	6.498	12.677	12.094	15.133	8.217	4.983	11.693	5.448	0.132	4.962	4.344

## Sheet: L-arabinose
	Fluorescence (a.u.)
Time (min)	vesicle 1	vesicle 2	vesicle 3	vesicle 4	vesicle 5	vesicle 6	vesicle 7	vesicle 8	vesicle 9	vesicle 10	vesicle 11	vesicle 12
0	0	0	0	0	0	0	0	0	0	0	0	0
0.5	0.314	-0.205	1.5	1.49	1.593	1.969	1.319	1.444	1.035	0.838	1.712	0.57
1	0.669	0.109	3.11	3.143	2.901	9.56	2.809	3.516	2.467	1.446	0.456	-0.081
1.5	1.102	3.404	5.09	6.244	3.393	11.03	3.813	3.274	5.175	2.907	0.757	2.647
2	-1.206	3.855	5.886	6.859	3.6	12.315	3.461	3.945	5.491	2.952	-0.356	3.93
2.5	-1.48	2.481	6.934	8.363	4.591	12.026	5.335	4.288	9.033	3.684	0.675	3.675
3	0.431	5.257	9.825	12.103	6.862	14.721	7.38	5.564	10.83	3.317	0.33	6.102

## Sheet: D-fructose
	Fluorescence (a.u.)
Time (min)	vesicle 1	vesicle 2	vesicle 3	vesicle 4	vesicle 5	vesicle 6	vesicle 7	vesicle 8	vesicle 9	vesicle 10	vesicle 11	vesicle 12	vesicle 13	vesicle 14	vesicle 15	vesicle 16	vesicle 17	vesicle 18
0	0	0	0	0	0	0	0	0	0	0	0	0	0	0	0	0	0	0
0.5	1.686	1.276	0.532	1.762	0.183	1.786	-0.831	-0.085	-1.1	1.41	2.87	-3.133	4.172	8.703	0.542	-3.358	0.959	-2.109
1	3.312	2.442	2.887	5.269	2.59	4.428	0.554	3.83	0.366	0.159	4.778	2.206	9.902	11.687	0.221	1.273	3.626	-1.44
1.5	5.22	4.184	4.877	6.534	4.983	5.313	1.582	6.658	1.019	0.176	5.571	7.651	10.041	10.232	-2.904	3.315	5.023	-0.479
2	6.742	4.794	5.372	10.332	6.435	6.534	4.096	8.097	3.412	2.035	8.116	7.765	10.014	8.539	-2.889	5.108	6.873	2.192
2.5	8.859	6.81	8.549	13.146	7.021	7.507	5.01	7.425	7.034	4.955	9.54	7.871	12.84	8.956	1.691	7.845	10.82	4.072
3	9.938	8.69	11.742	13.302	10.607	8.584	6.734	7.902	5.307	1.077	10.578	9.45	13.34	11.428	3.242	9.012	10.188	5.941

## Sheet: L-fructose
	Fluorescence (a.u.)
Time (min)	vesicle 1	vesicle 2	vesicle 3	vesicle 4	vesicle 5	vesicle 6	vesicle 7	vesicle 8	vesicle 9	vesicle 10	vesicle 11	vesicle 12	vesicle 13	vesicle 14	vesicle 15	vesicle 16	vesicle 17	vesicle 18
0	0	0	0	0	0	0	0	0	0	0	0	0	0	0	0	0	0	0
0.5	-3.843	3.252	0.868	1.566	0.182	-0.233	3.907	3.182	-0.566	1.971	2.441	3.346	7.324	1.439	1.238	1.199	-0.371	1.582
1	-0.297	2.408	3.445	2.95	2.367	3.683	4.785	3.377	1.297	0.243	5.287	4.951	5.937	-0.455	-3.281	1.764	-2.459	1.006
1.5	3.762	9.551	7.417	6.887	10.618	6.121	7.373	4.351	2.242	2.534	8.11	8.238	7.665	0.88	-2.065	2.839	-1.438	3.423
2	6.856	9.653	9.971	9.468	10.126	6.775	13.298	5.635	3.366	4.124	8.218	9.251	10.162	3.31	-0.171	4.633	-0.034	4.587
2.5	9.297	8.953	13.537	9.123	6.27	8.875	15.199	7.411	2.191	4.875	6.221	7.905	11.262	7.17	2.554	7.313	1.556	6.27
3	10.777	12.223	16.417	13.933	12.798	11.812	15.414	8.414	3.697	6.397	8.741	11.14	13.082	7.912	2.847	8.498	2.072	6.492

## Sheet: D-cysteine
	Fluorescence (a.u.)
Time (min)	vesicle 1	vesicle 2	vesicle 3	vesicle 4	vesicle 5	vesicle 6	vesicle 7	vesicle 8	vesicle 9	vesicle 10	vesicle 11	vesicle 12	vesicle 13	vesicle 14	vesicle 15
0	0	0	0	0	0	0	0	0	0	0	0	0	0	0	0
0.5	2.9	-2.398	-5.092	2.585	3.613	1.229	1.016	3.661	0.74	2.356	-3.775	2.36	1.239	1.331	0.325
1	7.473	4.663	1.889	5.346	5.047	3.256	2.42	3.032	2.769	3.572	2.7	2.332	2.028	1.313	0.408
1.5	10.551	7.658	3.217	6.47	6.779	2.13	4.569	5.599	7.3	8.51	7.41	3.387	3.756	5.06	0.936
2	12.052	7.96	0.071	7.74	8.505	4.698	6.556	8.228	7.877	8.87	7.96	4.224	1.219	6.085	6.727
2.5	13.161	11.839	3.726	9.374	10.526	7.062	8.604	10.331	9.697	11.876	9.286	5.205	2.368	6.313	8.693
3	15.454	13.315	9.352	10.684	10.258	4.417	10.219	10.375	9.783	11.586	7.806	8.282	3.711	11.127	7.484

## Sheet: L-cysteine
	Fluorescence (a.u.)
Time (min)	vesicle 1	vesicle 2	vesicle 3	vesicle 4	vesicle 5	vesicle 6	vesicle 7	vesicle 8	vesicle 9	vesicle 10	vesicle 11	vesicle 12	vesicle 13	vesicle 14	vesicle 15
0	0	0	0	0	0	0	0	0	0	0	0	0	0	0	0
0.5	5.091	4.326	0.905	-0.071	3.001	4.739	5.062	1.355	1.9	-0.609	2.928	4.84	2.185	1.076	-0.65
1	1.106	2.744	-2.56	4.54	9.031	4.537	4.095	3.124	2.275	5.212	4.903	-2.468	3.558	2.712	0.69
1.5	3.331	4.161	4.488	3.082	9.455	6.152	4.752	6.97	8.385	6.499	2.739	0.23	6.012	3.963	2.466
2	2.286	2.551	6.806	1.074	11.258	8.237	7.17	7.458	8.44	14.733	8.927	2.228	7.581	5.426	4.504
2.5	2.384	1.653	9.739	1.932	14.318	9.112	6.847	8.641	10.683	10.268	7.078	4.337	8.113	7.68	4.65
3	6.444	6.755	11.119	0.941	13.99	9.123	7.972	10.079	14.911	16.203	10.621	5.037	8.713	8.94	4.735

[truncated: 4 more sheets: D-arginine, L-arginine, D-leucine, L-leucine]
