# Supplementary material for: Permeability selection of biologically relevant membranes matches the stereochemistry of life on Earth
Source: PLoS Biol. 2025 May 20;23(5):e3003155. doi: 10.1371/journal.pbio.3003155 (PMC12091744; doi:10.1371/journal.pbio.3003155)
Supplement: S4 Data — (XLSX) [file pbio.3003155.s010.xlsx]

## Sheet: Sheet1
Time (Min)	L-Serine				D-Serine				L-Valine				D-Valine				L-Aspartic Acid				D-Aspartic acid				L-Glutamine				D-Glutamine				L-Cysteine				D-Cysteine				L-Ribose				D-Ribose				L-Deoxyribose
0	1	1	1		1	1	1		1	1	1		1	1	1		1	1	1		1	1	1		1	1	1		1	1	1		1	1	1		1	1	1		1	1	1		1	1	1		1
0.5	0.999476	1.00015	0.999925		0.99846	0.999032	1.00091		0.999033	0.998636	0.999735		0.999336	0.998731	1.00022		1.00025	0.999535	1.00064		0.999654	1.00082	1.00013		0.998664	1.00014	1.00126		0.999536	0.998554	1.00158		0.997518	1.00001	1.00431		1.00024	0.998629	0.999537		0.999284	1.00085	1.00098		0.999076	0.999954	1.0001		0.999447
1	0.998877	0.99966	0.999533		0.998696	0.999056	1.00084		0.999978	0.99875	0.999689		0.999649	1.00047	1.00085		1.0012	0.999628	1.00034		1.00035	1.00033	1.00065		1.00055	1.00034	1.0025		0.9987	0.997755	1.00308		0.999132	0.999641	1.00366		1.00088	0.997801	1.00074		0.999939	1.00097	1.00119		1.00025	1.00052	1.00005		1.00099
1.5	0.999977	0.998618	0.998772		0.998362	0.999725	1.00092		1.0002	0.999284	0.999962		0.999625	1.00095	1.00075		1.00129	0.999662	1.00192		1.00053	1.00018	1.00084		0.999901	1.00045	1.00153		1.00078	0.997777	1.00305		0.998591	0.999464	1.00271		1.0003	0.996323	1.00109		0.998926	1.00127	1.00056		1.00138	0.999909	0.999096		1.00228
2	0.99874	0.998867	0.997937		0.999489	0.999916	0.999591		0.999635	0.999383	0.998325		1.0006	0.999526	0.99894		1.0012	0.998944	1.00017		1.00118	0.999741	1.00021		1.00038	1.00056	1.00153		1.00052	0.998851	1.00217		0.997472	0.999961	1.0018		1.00052	0.997403	1.00008		0.999132	0.998335	1.00002		1.00213	0.999826	0.998312		1.00108
2.5	0.99934	0.997787	0.998238		0.998963	0.998385	1.00008		0.998751	0.999078	0.998159		0.999106	0.999082	0.998409		1.00156	0.999045	1.00059		1.00146	0.999891	0.999858		1.00129	1.00027	0.999917		1.00097	0.998097	1.0013		0.998736	0.999403	1.00218		1.00189	0.997472	1.00112		0.999055	0.99802	0.999816		1.00144	0.997582	0.998539		1.00132
3	0.998914	0.998792	0.998464		0.998323	0.998888	0.999006		0.99965	0.998606	0.997931		0.999557	0.999014	0.999288		1.00201	0.997872	1.00039		1.00072	1.00007	0.999525		0.999741	0.999856	1.00045		1.0006	0.997366	1.00032		0.998569	0.99848	1.00205		1.00042	0.996469	0.99978		0.99968	0.997787	1.0002		1.00167	0.99906	0.99639		1.00176
[truncated: 26 more columns]
