# Supplementary material for: Permeability selection of biologically relevant membranes matches the stereochemistry of life on Earth
Source: PLoS Biol. 2025 May 20;23(5):e3003155. doi: 10.1371/journal.pbio.3003155 (PMC12091744; doi:10.1371/journal.pbio.3003155)
Supplement: S5 Data — (R) [file pbio.3003155.s011.R]

## Loading packages
library(dplyr)
library(tidyr)

## Loading the p-value data
pdata <- read.csv("P-values_table.csv", header = TRUE, strip.white = TRUE)

## Calculating adjusted p-values, considering the 43 experiments/tests (i.e., the total number of multiple comparisons), rounded to 4 decimal places.
pdata$pval_adj <- round(p.adjust(pdata$pval, method = "BH", n = dim(pdata)[1]), 4)

## Placing the data in the wide format for better visualisation, and highlighting adjusted p-values < 0.001
pdata_wide <- pdata %>%
  select(-pval) %>%
  mutate(pval_adj = ifelse(pval_adj < 0.001, "<0.001", pval_adj)) %>%
  pivot_wider(names_from = membrane, 
              values_from = pval_adj)

## Final table of adjusted p-values based on membrane type
pdata_wide
