# Supplementary material for: Permeability selection of biologically relevant membranes matches the stereochemistry of life on Earth
Source: PLoS Biol. 2025 May 20;23(5):e3003155. doi: 10.1371/journal.pbio.3003155 (PMC12091744; doi:10.1371/journal.pbio.3003155)
Supplement: S6 Data — (CSV) [file pbio.3003155.s012.csv]

compound	pval	membrane
Ribose	0.0012	Archeal
Deoxyribose	0.0037	Archeal
Xylose	0.66	Archeal
Arabinose	0.22	Archeal
Fructose[1]	0.0011	Archeal
Glucose[2]	0.9	Archeal
Alanine	0.24	Archeal
Valine	0.8	Archeal
Leucine	0.21	Archeal
Isoleucine	0.03	Archeal
Serine	0.01	Archeal
Threonine	0.19	Archeal
Glutamine	0.31	Archeal
Cysteine	0.00006	Archeal
Asparagine	0.09	Archeal
Arginine	0.001	Archeal
Aspartic acid	0.0001	Archeal
Glutamic acid	0.06	Archeal
Ribose	0.0088	Hybrid
Deoxyribose	0.0000002	Hybrid
Xylose	0.99	Hybrid
Arabinose	0.26	Hybrid
Fructose[1]	0.37	Hybrid
Glucose[2]	0.14	Hybrid
Alanine	0.000002	Hybrid
Valine	0.07	Hybrid
Leucine	0.01	Hybrid
Isoleucine	0.33	Hybrid
Serine	0.77	Hybrid
Threonine	0.43	Hybrid
Glutamine	0.02	Hybrid
Cysteine	0.65	Hybrid
Asparagine	0.87	Hybrid
Arginine	0.0008	Hybrid
Aspartic acid	0.028	Hybrid
Glutamic acid	0.87	Hybrid
Ribose	0.840	Bacterial
Deoxyribose	0.120	Bacterial
Arabinose	0.500	Bacterial
Fructose[1]	0.500	Bacterial
Leucine	0.160	Bacterial
Cysteine	0.680	Bacterial
Arginine	0.200	Bacterial
